# Supplementary material for: Risk factors for foot ulceration in adults with end-stage renal disease on dialysis: a prospective observational cohort study
Source: BMC Nephrol. 2019 Nov 21;20:423. doi: 10.1186/s12882-019-1594-5 (PMC6868750; doi:10.1186/s12882-019-1594-5)
Supplement: Supplementary file 1 — Additional file 1. Complete dataset of participant characteristics according to foot ulceration status at follow-up. Table showing the complete dataset of participant characteristics according to foot ulceration status at follow-up. [file 12882_2019_1594_MOESM1_ESM.xml]

<?xml version="1.0" encoding="utf-8"?>
<?xml-stylesheet type='text/xsl' href='CUCglobal.xsl'?><LogReport version="5.3">
  <UserInfo machine="BGPC000024057P" user="gvllacuna" stamp="10/26/2019 12:31:44 PM"/>
  <FileInfo filename="12882_1594.docx" page="31" size="0.17 MB"/>
  <Item type="Info">
    <p>Total number of Table(s) = 5</p>
    <p>Table 1, Table 2, Table 3, Table 4, Table 5</p>
  </Item>
  <Item type="Info">
    <p>Table text citation sequence: </p>
    <p>Table 1, Table 1, Table 2, Table 3, Table 2, Table 3, Table 2, Table 2, Table 4, Table 5</p>
  </Item>
  <Item type="Info">
    <p>Total number of Figure(s) = 1</p>
    <p>Figure 1</p>
  </Item>
  <Item type="Info">
    <p>Figure text citation sequence: </p>
    <p>Figure 1, Figure 1</p>
  </Item>
  <Item type="Info">
    <p>Consolidated floats object(s) = 12</p>
    <p>Figure 1, Table 1, Table 1, Table 2, Figure 1, Table 3, Table 2, Table 3, Table 2, Table 2, Table 4, Table 5</p>
  </Item>
  <Item type="Info">
    <p>Reference Type: 'Numbered reference' with heading 'Reference ' and count is: '0'</p>
  </Item>
  <Item type="Info">
    <p>Reference Type: 'Numbered reference' with heading 'REFERENCES' and count is: '24'</p>
  </Item>
  <Item type="Info">
    <p>e-Mail(s) = 8</p>
    <p>m.kaminski@latrobe.edu.au</p>
<p>k.lambert@latrobe.edu.au</p>
<p>a.raspovic@latrobe.edu.au</p>
<p>lawrence.mcmahon@monash.edu</p>
<p>b.erbas@latrobe.edu.au</p>
<p>Peter.Mount@austin.org.au</p>
<p>peter.kerr@monash.edu</p>
<p>k.landorf@latrobe.edu.au</p></Item>
  <Item type="Info">
    <p>URLs = 1</p>
    <p>https://jfootankleres.biomedcentral.com/articles/10.1186/s13047-017-0212-7 – @ page 24</p>
  </Item>
  <Item type="Info">
    <p>Total number of words: '6874'.</p>
  </Item>
  <Item type="Info">
    <p>Total number of characters with space: '43743'.</p>
  </Item>
  <Item type="Info">
    <p>Total number of characters with space within reference section: '22960'.</p>
  </Item>
  <Item type="Info">
    <p>Total number of characters with space within extracts: '4990'.</p>
  </Item>
  <Count type="Error" value="0"/>
  <Count type="Warning" value="0"/>
  <Count type="Info" value="13"/>
  <DocumentMetaData machine="BGPC000024057P" user="gvllacuna" stamp="10/26/2019 12:31:47 PM" version="5.3">
    <title>RISK FACTORS FOR FOOT ULCERATION IN ADULTS WITH END-STAGE RENAL DISEASE ON DIALYSIS: A PROSPECTIVE OBSERVATIONAL COHORT STUDY</title>
    <authorgroup>
      <author>Michelle R Kaminski, PhD, Associate Lecturer and Clinical Supervisor, Katrina A Lambert, BSc, Biostatistician, Anita Raspovic, PhD, Senior Lecturer and Course Coordinator, Lawrence P McMahon, MD, Professor and Director of Renal Medicine, Bircan Erbas, PhD, Professor and Biostatistician, Peter F Mount, PhD, Associate Professor and Consultant Nephrologist, Peter G Kerr, FRACP, Professor and Director of Nephrology, Karl B Landorf, PhD, Associate Professor and Research Coordinator</author>
    </authorgroup>
  </DocumentMetaData>
  <count-group>
    <page-count value="31"/>
    <math-count value="0" display="0" inline="0"/>
    <shapes-count value="0"/>
    <reference-count value="0">
      <comment>Numbered reference</comment>
    </reference-count>
    <reference-count value="24">
      <comment>Numbered reference</comment>
    </reference-count>
    <table-count value="5">
      <item>Table 1</item>
      <item>Table 2</item>
      <item>Table 3</item>
      <item>Table 4</item>
      <item>Table 5</item>
    </table-count>
    <figure-count value="1">
      <item>Figure 1</item>
    </figure-count>
    <mmc-count value="0"/>
    <footnote-count value="0"/>
    <endnote-count value="0"/>
  </count-group>
  <Floats>
    <Item>Table 1</Item>
    <Item>Table 2</Item>
    <Item>Table 3</Item>
    <Item>Table 4</Item>
    <Item>Table 5</Item>
    <Item>Figure 1</Item>
  </Floats>
</LogReport>
